# Supplementary material for: Interventions to Promote Fruit and Vegetable Consumption in Children with Neurodevelopmental Disorders: A Scoping Review
Source: Nutrients. 2025 Aug 25;17(17):2747. doi: 10.3390/nu17172747 (PMC12430633; doi:10.3390/nu17172747)
Supplement: Supplementary file 1 [file nutrients-17-02747-s001.zip]

Archive with 1 entries (1 files):
- nutrients-3819121-supplementary.pdf
